# Supplementary material for: Stabilization period before capturing an ultra-short vagal index can be shortened to 60 s in endurance athletes and to 90 s in university students
Source: PLoS One. 2018 Oct 8;13(10):e0205115. doi: 10.1371/journal.pone.0205115 (PMC6175275; doi:10.1371/journal.pone.0205115)
Supplement: S5 Table — (XLSX) [file pone.0205115.s005.xlsx]

## Sheet: Sheet1
Participant	Age	Weight	Height	VO2max
Athlete 1	22	68	180	59.4
Athlete 2	21	83	183	60.9
Athlete 3	25	66	172	64.7
Athlete 4	20	70	177	59.3
Athlete 5	21	75	181	63.5
Athlete 6	28	78	181	56.2
Athlete 7	23	70	181	67.3
Athlete 8	24	63	175	67.2
Athlete 9	27	83	182	57.6
Athlete 10	23	70	176	85.9
Athlete 11	27	64	171	62.7
Athlete 12	23	70	178	65
Athlete 13	27	79	181	79.1
Athlete 14	26	67	174	60.2
Athlete 15	24	83	185	71.1
Athlete 16	22	75	181	57
Athlete 17	21	74	179	56.6
Athlete 18	23	76	181	66.2
Athlete 19	23	73	179	62.2
Athlete 20	23	70	177	70.3
Athlete 21	27	77	183	65.6
Athlete 22	23	83	182	63.2
Athlete 23	28	85	186	58
Athlete 24	23	69	179	67.9
Athlete 25	27	79	180	63.4
Athlete 26	23	67	178	68.5
Athlete 27	25	83	185	67.1
Athlete 28	27	74	180	59.3
Athlete 29	23	75	187	56.7
Athlete 30	23	85	182	61.9
Student 1	21	82	185	57.5
Student 2	21	89	183	59.1
Student 3	21	83	187	61.5
Student 4	24	68	180	61.1
Student 5	25	87	183	44.3
Student 6	23	79	179	52.8
Student 7	24	82	186	58.9
Student 8	25	73	183	54.8
Student 9	25	80	190	53.8
Student 10	22	72	185	49.3
Student 11	26	80	186	57.4
Student 12	26	85	180	50.8
Student 13	20	83	190	50.9
Student 14	20	87	182	55.9
Student 15	24	79	193	56.3
Student 16	24	80	181	53.7
Student 17	24	79	183	45.6
Student 18	24	85	186	39.4
Student 19	25	73	180	49.6
Student 20	22	73	178	52.5
Student 21	23	83	186	46.4
Student 22	23	71	176	56.8
Student 23	25	72	185	55.5
Student 24	25	82	186	45.7
Student 25	26	80	187	54.9
Student 26	22	74	181	50.6
Student 27	24	79	187	53.5
Student 28	21	77	180	50.9
Student 29	21	75	187	50.4
Student 30	23	82	176	55.4
