# Supplementary material for: Stabilization period before capturing an ultra-short vagal index can be shortened to 60 s in endurance athletes and to 90 s in university students
Source: PLoS One. 2018 Oct 8;13(10):e0205115. doi: 10.1371/journal.pone.0205115 (PMC6175275; doi:10.1371/journal.pone.0205115)
Supplement: S6 Table — (XLSX) [file pone.0205115.s006.xlsx]

## Sheet: Sheet1
Ln RMSSD
Participant	SP 0.0	SP 0.5	SP 1.0	SP 1.5	SP 2.0	SP 2.5	SP 3.0	SP 3.5	SP 4.0	Ref
Athlete 1	4.9326	4.9541	4.8665	4.8675	4.9025	4.9069	4.8617	4.7638	4.7126	4.5465
Athlete 2	5.4359	5.4352	5.3192	5.0121	5.1601	5.3361	5.1306	5.1076	5.032	4.9273
Athlete 3	5.5199	5.2817	5.4923	5.5717	5.5857	5.605	5.6851	5.7136	5.5788	5.5156
Athlete 4	4.4622	4.5074	4.5377	4.6497	4.5714	4.3882	4.5635	4.8283	4.7559	4.7273
Athlete 5	4.8051	4.8694	4.8526	4.6607	4.5354	4.665	4.7608	4.5324	4.4828	4.564
Athlete 6	4.3439	4.4426	4.4422	3.8977	4.2638	4.3096	3.8079	3.4955	3.5489	4.1946
Athlete 7	4.4374	4.3432	4.4088	4.3257	4.4103	4.4202	4.6254	4.2664	4.1534	4.3089
Athlete 8	4.3311	4.1136	4.1822	4.3492	4.2025	4.2986	4.4325	4.3591	4.1115	4.6407
Athlete 9	4.2812	4.3535	4.3862	4.2235	3.9062	4.0143	4.0017	3.8851	3.9899	3.9324
Athlete 10	3.8101	3.5134	3.3721	3.5566	3.6819	3.6985	4.0824	4.0664	3.7459	4.068
Athlete 11	4.6649	4.7515	4.0688	3.7789	3.6252	4.0368	4.2224	4.288	4.1293	4.2743
Athlete 12	4.4055	4.4535	4.5198	4.3396	4.0375	4.0675	3.914	3.9101	4.2984	4.1458
Athlete 13	5.3304	5.2299	5.1186	5.1122	5.3144	5.3314	4.9476	4.4204	4.8906	5.0928
Athlete 14	5.5514	5.5317	5.2989	5.194	5.0626	4.9601	4.998	5.0187	5.0273	5.1743
Athlete 15	5.3302	5.4618	5.7302	5.7394	5.7713	5.6928	5.448	5.2614	5.5569	5.4586
Athlete 16	4.6339	4.5182	3.7015	4.5056	4.7072	4.3459	4.4193	4.4023	3.922	4.0663
Athlete 17	4.3903	4.4864	4.4359	4.8859	4.9452	5.2191	5.2014	5.1453	5.1342	4.935
Athlete 18	4.1597	4.1055	4.2941	4.3629	4.1427	4.8621	4.8374	4.545	4.5313	4.4755
Athlete 19	4.0925	3.9784	3.9745	3.7786	3.7405	3.5684	3.783	3.9012	3.7802	4.0631
Athlete 20	4.8231	4.5337	4.5487	4.3388	4.3344	4.3894	4.4395	4.6048	4.512	4.2778
Athlete 21	4.7791	4.5882	4.1154	4.3068	4.1282	4.1832	4.3801	4.4351	4.4983	4.4491
Athlete 22	4.7853	4.8151	4.6176	4.6084	4.7032	4.5825	4.4404	4.4996	4.4001	4.4713
Athlete 23	4.7457	4.5079	4.3354	4.1306	3.9822	4.1414	4.0935	3.9078	3.618	4.1244
Athlete 24	3.8899	4.3572	4.7231	4.6787	4.4119	4.3431	4.1898	4.382	4.527	4.2809
Athlete 25	3.9317	3.9962	3.7271	3.7188	3.6697	3.4625	3.4703	3.273	3.1699	3.6328
Athlete 26	3.8287	3.7471	3.7652	3.5942	3.4666	3.6184	3.6158	3.4767	3.5083	3.5862
Athlete 27	4.3346	4.3259	4.1402	3.9505	3.9642	4.0522	4.3702	4.2418	4.1021	4.0842
Athlete 28	5.2258	4.8877	5.0411	5.2028	5.1536	5.2562	4.9839	4.7623	5.0669	5.0603
Athlete 29	4.0636	4.3794	4.2078	3.9161	4.6216	4.5265	3.744	4.2529	4.1664	3.918
Athlete 30	4.0633	4.0769	3.3189	3.3957	3.5553	3.5037	3.4149	3.4354	3.7671	3.8563
Student 1	5.03	4.951	4.8767	4.7573	4.7318	4.718	4.5902	4.5275	4.438	4.3355
Student 2	4.9309	4.8383	4.7145	4.6466	4.7415	4.7644	4.7637	4.6568	4.6326	4.704
Student 3	4.0272	4.1428	4.3242	4.5575	4.3998	4.4494	4.4902	4.3385	4.2474	4.3535
Student 4	4.5956	4.2983	4.167	4.1068	4.1062	4.0165	4.0416	4.0839	4.041	4.3265
Student 5	4.1083	3.8119	3.8398	3.9249	3.8613	3.7815	3.7674	3.9089	3.9624	4.0165
Student 6	4.463	4.3877	4.2691	4.4161	4.2466	4.1909	4.2502	4.1257	3.8243	4.0104
Student 7	5.1699	5.0847	4.8377	4.5833	4.5375	4.5951	4.465	4.2592	4.0964	4.1056
Student 8	3.9077	3.8046	3.6636	3.6265	3.5288	3.6522	3.7575	3.6244	3.7272	4.035
Student 9	3.7603	3.8325	3.7603	3.6089	3.6018	3.5809	3.5157	3.3631	3.2406	3.5138
Student 10	4.7114	5.069	5.2456	5.2132	5.177	5.1535	5.1039	5.0611	5.0744	4.9976
Student 11	5.1226	4.8621	4.7302	4.5424	4.4736	4.5368	4.3736	4.3295	4.4398	4.3712
Student 12	4.68	4.4845	4.4258	4.3935	4.2837	4.0446	4.1172	4.1046	4.0915	4.2533
Student 13	5.1335	5.0655	4.9629	4.7867	4.7996	4.9649	4.7212	4.889	4.9844	4.6774
Student 14	4.1209	4.2613	4.0903	4.0074	3.9509	3.9823	4.0973	4.096	3.9161	3.911
Student 15	4.3521	4.2494	3.8972	3.885	3.5208	3.308	3.3972	3.547	3.6799	3.868
Student 16	4.9076	4.9702	4.8218	4.723	4.7944	4.5893	4.549	4.6633	4.6445	4.8544
Student 17	4.3348	4.4003	4.1425	4.0917	3.9951	4.1368	4.1418	4.1798	4.1922	3.9721
Student 18	4.6737	4.6959	4.2442	4.1159	4.1321	3.9377	3.9355	4.121	4.088	3.6962
Student 19	3.9836	3.8792	3.8149	3.7106	3.7212	3.7257	3.7157	3.7525	3.7329	3.8703
Student 20	4.051	3.8335	3.7344	3.652	3.7246	3.6488	3.2712	3.3146	3.5235	3.526
Student 21	4.9839	4.764	4.647	4.5383	4.5964	4.5316	4.3547	4.4328	4.5953	4.5593
Student 22	4.6983	4.8572	4.9003	4.7995	4.7263	4.6871	4.8	4.8865	4.7799	4.8636
Student 23	5.1849	5.3276	5.3453	4.8592	4.9438	5.2023	5.228	5.1806	5.1412	4.7135
Student 24	4.9256	4.9772	4.8467	4.9066	4.9375	4.9743	4.9478	4.958	4.9392	4.6941
Student 25	5.0217	4.9206	5.0575	4.7666	4.4185	4.5752	4.609	4.6642	4.4334	4.5838
Student 26	3.7934	3.6602	3.6459	3.4979	3.624	3.6171	3.4841	3.5647	3.6116	3.5365
Student 27	4.9303	4.6223	4.4461	4.3078	4.3642	4.488	4.538	4.5694	4.1829	4.6774
Student 28	4.2241	3.9742	4.0244	4.228	4.1582	4.1983	4.1602	3.7053	3.7157	4.0875
Student 29	4.7654	4.9331	4.8236	4.7595	4.9151	4.8353	4.7666	4.8982	4.9632	4.9052
Student 30	5.1166	5.2335	5.1121	4.8895	4.7849	4.9538	5.01	4.8438	4.9098	4.9544
