# Supplementary material for: Stabilization period before capturing an ultra-short vagal index can be shortened to 60 s in endurance athletes and to 90 s in university students
Source: PLoS One. 2018 Oct 8;13(10):e0205115. doi: 10.1371/journal.pone.0205115 (PMC6175275; doi:10.1371/journal.pone.0205115)
Supplement: S7 Table — (XLSX) [file pone.0205115.s007.xlsx]

## Sheet: Sheet1
RMSSD
Participant	SP 0.0	SP 0.5	SP 1.0	SP 1.5	SP 2.0	SP 2.5	SP 3.0	SP 3.5	SP 4.0	Ref
Athlete 1	138.74	141.76	129.87	130	134.62	135.22	129.24	117.19	111.34	94.3
Athlete 2	229.51	229.34	204.22	150.22	174.19	207.71	169.12	165.28	153.24	138
Athlete 3	249.6	196.71	242.82	262.88	266.6	271.77	294.44	302.97	264.74	248.54
Athlete 4	86.679	90.69	93.472	104.55	96.68	80.493	95.916	125	116.27	112.99
Athlete 5	122.13	130.25	128.08	105.71	93.263	106.17	116.84	92.978	88.478	95.963
Athlete 6	77.01	84.999	84.962	49.288	71.078	74.412	45.057	32.966	34.773	66.33
Athlete 7	84.552	76.954	82.17	75.618	82.297	83.112	102.05	71.264	63.652	74.361
Athlete 8	76.028	61.168	65.511	77.415	66.854	73.598	84.144	78.185	61.036	103.62
Athlete 9	72.327	77.752	80.334	68.271	49.712	55.385	54.689	48.67	54.049	51.028
Athlete 10	45.154	33.564	29.14	35.042	39.723	40.385	59.289	58.347	42.346	58.441
Athlete 11	106.16	115.76	58.485	43.768	37.533	56.646	68.196	72.817	62.137	71.833
Athlete 12	81.897	85.93	91.814	76.677	56.685	58.41	50.098	49.904	73.584	63.166
Athlete 13	206.51	186.78	167.1	166.04	203.24	206.72	140.84	83.127	133.04	162.85
Athlete 14	257.59	252.57	200.12	180.19	158.01	142.61	148.12	151.22	152.52	176.67
Athlete 15	206.49	235.51	308.03	310.87	320.97	296.73	232.3	192.75	259.01	234.78
Athlete 16	102.91	91.669	40.506	90.526	110.75	77.16	83.038	81.64	50.499	58.341
Athlete 17	80.668	88.799	84.424	132.42	140.49	184.76	181.53	171.63	169.73	139.07
Athlete 18	64.055	60.674	73.27	78.482	62.97	129.3	126.14	94.157	92.881	87.836
Athlete 19	59.892	53.434	53.226	43.753	42.118	35.46	43.949	49.462	43.824	58.154
Athlete 20	124.36	93.102	94.514	76.617	76.282	80.589	84.73	99.96	91.1	72.083
Athlete 21	119	98.322	61.275	74.204	62.068	65.577	79.85	84.36	89.863	85.548
Athlete 22	119.73	123.35	101.25	100.32	110.3	97.76	84.809	89.981	81.459	87.468
Athlete 23	115.09	90.727	76.355	62.216	53.638	62.893	59.952	49.788	37.265	61.832
Athlete 24	48.905	78.041	112.51	107.63	82.424	76.945	66.011	79.999	92.483	72.305
Athlete 25	50.996	54.392	41.558	41.216	39.238	31.897	32.147	26.391	23.805	37.819
Athlete 26	46.004	42.396	43.172	36.388	32.029	37.279	37.182	32.353	33.392	36.097
Athlete 27	76.295	75.635	62.814	51.96	52.679	57.524	79.062	69.533	60.464	59.396
Athlete 28	186.01	132.65	154.64	181.78	173.06	191.75	146.05	117.01	158.68	157.64
Athlete 29	58.181	79.79	67.211	50.205	101.66	92.439	42.267	70.306	64.484	50.298
Athlete 30	58.168	58.962	27.63	29.837	34.997	33.24	30.413	31.045	43.252	47.292
Student 1	152.93	141.31	131.19	116.43	113.5	111.95	98.514	92.526	84.604	76.361
Student 2	138.5	126.26	111.55	104.24	114.6	117.26	117.18	105.3	102.78	110.39
Student 3	56.102	62.976	75.505	95.343	81.435	85.574	89.141	76.589	69.924	77.752
Student 4	99.05	73.572	64.519	60.749	60.714	55.508	56.916	59.376	56.881	75.682
Student 5	60.843	45.234	46.514	50.65	47.529	43.883	43.265	49.845	52.581	55.505
Student 6	86.75	80.452	71.46	82.772	69.871	66.079	70.12	61.913	45.799	55.169
Student 7	175.9	161.53	126.18	97.836	93.453	99.002	86.925	70.756	60.126	60.677
Student 8	49.783	44.906	39.001	37.58	34.083	38.557	42.84	37.502	41.563	56.541
Student 9	42.96	46.177	42.962	36.925	36.663	35.905	33.638	28.878	25.549	33.575
Student 10	111.21	159.01	189.74	183.67	177.15	173.04	164.66	157.77	159.87	148.05
Student 11	167.77	129.3	113.32	93.918	87.673	93.387	79.327	75.906	84.76	79.14
Student 12	107.77	88.633	83.581	80.922	72.508	57.087	61.387	60.621	59.832	70.339
Student 13	169.62	158.46	143.01	119.9	121.46	143.3	112.3	132.82	146.12	107.49
Student 14	61.612	70.904	59.756	55.002	51.98	53.64	60.175	60.097	50.207	49.951
Student 15	77.638	70.065	49.264	48.666	33.812	27.33	29.879	34.707	39.641	47.846
Student 16	135.32	144.06	124.19	112.5	120.84	98.427	94.538	105.98	104.01	128.3
Student 17	76.312	81.479	62.959	59.842	54.332	62.605	62.917	65.354	66.168	53.096
Student 18	107.1	109.5	69.699	61.31	62.309	51.302	51.186	61.624	59.62	40.293
Student 19	53.71	48.387	45.373	40.879	41.316	41.501	41.089	42.629	41.802	47.957
Student 20	57.453	46.223	41.863	38.554	41.455	38.43	26.343	27.512	33.903	33.988
Student 21	146.04	117.21	104.27	93.53	99.125	92.903	77.841	84.17	99.021	95.516
Student 22	109.76	128.66	134.33	121.45	112.88	108.53	121.51	132.49	119.09	129.48
Student 23	178.55	205.94	209.63	128.92	140.31	181.69	186.41	177.79	170.92	111.44
Student 24	137.78	145.07	127.32	135.17	139.42	144.64	140.86	142.31	139.65	109.3
Student 25	151.67	137.08	157.2	117.52	82.972	97.046	100.38	106.08	84.215	97.885
Student 26	44.408	38.87	38.318	33.047	37.486	37.228	32.593	35.327	37.025	34.346
Student 27	138.42	101.72	85.292	74.278	78.586	88.941	93.502	96.484	65.555	107.49
Student 28	68.316	53.207	55.946	68.578	63.955	66.575	64.087	40.661	41.087	59.588
Student 29	117.38	138.8	124.41	116.68	136.34	125.88	117.52	134.05	143.05	134.99
Student 30	166.77	187.45	166.03	132.89	119.69	141.72	149.91	126.96	135.62	141.8
