# Supplementary material for: Stabilization period before capturing an ultra-short vagal index can be shortened to 60 s in endurance athletes and to 90 s in university students
Source: PLoS One. 2018 Oct 8;13(10):e0205115. doi: 10.1371/journal.pone.0205115 (PMC6175275; doi:10.1371/journal.pone.0205115)
Supplement: S8 Table — (XLSX) [file pone.0205115.s008.xlsx]

## Sheet: Sheet1
HR
Participant	SP 0.0	SP 0.5	SP 1.0	SP 1.5	SP 2.0	SP 2.5	SP 3.0	SP 3.5	SP 4.0	Ref
Athlete 1	42.86	41.591	43.273	43.297	43.434	43.355	42.958	43.895	43.254	46.762
Athlete 2	41.623	41.277	42.254	43.486	42.679	40.865	42.753	43.904	43.757	42.932
Athlete 3	36.399	33.747	34.517	35.496	35.918	35.981	37.171	37.976	37.072	38.565
Athlete 4	46.859	47.424	47.692	48.083	48.232	48.429	49.827	51.624	56.095	50.696
Athlete 5	54.287	52.282	49.648	49.988	54	51.953	49.554	52.701	53.367	53.146
Athlete 6	63.953	60.981	59.877	61.105	60.503	59.579	62.157	65.022	63.658	58.786
Athlete 7	66.336	66.315	61.819	55.024	56.221	60.085	56.989	55.628	55.728	59.563
Athlete 8	58.19	54.644	57.341	56.236	52.563	53.655	53.96	52.105	58.166	53.849
Athlete 9	62.479	60.758	61.546	66	66.441	59.968	59.369	63.374	61.75	62.334
Athlete 10	52.757	47.555	48.146	48.258	49.719	51.233	51.357	52.132	53.288	49.138
Athlete 11	55.61	50.527	52.533	51.217	51.345	54.224	55.144	52.245	52.367	49.793
Athlete 12	60.954	54.845	51.194	52.033	51.773	53.8	56.042	50.303	50.346	55.469
Athlete 13	47.19	43.447	40.708	40.758	41.359	42.736	41.402	39.758	40.418	42.781
Athlete 14	47.677	45.956	46.492	46.693	44.863	45.721	47.033	46.955	46.026	47.658
Athlete 15	50.807	47.346	42.177	42.564	42.37	40.47	39.732	40.716	41.738	41.857
Athlete 16	56.152	54.716	60.245	56.619	54.446	56.966	54.976	53.892	54.621	58.452
Athlete 17	55.479	53.243	54.621	53.386	52.156	49.894	50.022	52.798	52.862	53.361
Athlete 18	59.835	57.174	55.978	54.574	53.688	52.044	53.147	56.498	57.331	54.78
Athlete 19	55.736	51.245	51.154	50.141	49.643	49.375	49.77	48.73	48.432	49.732
Athlete 20	50.367	48.028	46.194	43.818	44.338	44.747	45.12	43.773	42.532	43.717
Athlete 21	54.988	47.765	46.124	47.016	46.39	47.39	47.635	46.076	45.749	47.679
Athlete 22	41.444	41.251	43.415	41.56	41.865	42.654	42.285	44.514	46.629	44.225
Athlete 23	46.3	43.395	44.854	46.14	47.758	48.248	48.247	48.51	48.765	50.458
Athlete 24	52.701	48.143	47.124	46.643	47.458	48.69	49.056	46.977	45.219	46.035
Athlete 25	64.102	59.553	60.199	61.083	62.453	63.601	62.134	63.302	64.696	62.344
Athlete 26	61.559	58.041	57.812	60.745	61.914	58.457	56.734	58.266	60.031	57.892
Athlete 27	56.547	52.259	46.929	48.645	52.372	51.788	49.401	54.687	52.931	49.979
Athlete 28	49.953	50.048	50.023	47.63	45.402	47.762	50.328	49.608	44.404	48.732
Athlete 29	49.285	47.38	50.369	50.134	45.52	48.246	53.277	51.765	51.507	49.466
Athlete 30	57.966	56.413	52.67	52.368	51.954	52.139	52.285	54.279	54.93	53.361
Student 1	56.071	55.36	56.37	57.995	58.357	59.331	61.963	62.903	62.549	63.151
Student 2	57.502	56.582	56.522	56.18	56.91	56.94	56.236	56.256	55.86	55.994
Student 3	79.016	77.896	63.32	64.05	65.38	64.647	61.231	60.258	62.424	62.67
Student 4	59.084	57.526	57.466	57.35	56.76	56.563	57.093	56.841	56.42	58.181
Student 5	53.46	52.91	53.388	53.674	53.54	52.512	52.587	53.142	54	55.305
Student 6	61.701	62.153	62.21	58.512	59.949	63.133	62.469	61.366	63.8	61.587
Student 7	59.047	57.059	57.382	59.987	61.506	61.02	61.18	62.396	62.603	64.414
Student 8	59.895	59.637	59.92	61.488	62.07	60.688	60.98	61.52	59.985	59.801
Student 9	61.942	59.598	58.323	57.908	57.21	56.02	55.194	56.518	56.58	57.425
Student 10	60.63	54.759	54.734	54.412	52.749	51.927	50.761	51.804	52.152	53.442
Student 11	56.309	55.964	56.575	56.774	57.522	57.016	55.166	54.664	54.866	57.43
Student 12	39.913	42.179	41.955	41.053	41.794	42.153	42.457	42.713	41.701	41.666
Student 13	66.215	65.64	66.273	67.203	67.434	67.057	67.386	65.744	64.485	68.009
Student 14	55.957	51.237	50.871	52.317	52.496	55.014	53.054	48.644	48.929	50.03
Student 15	56.303	51.843	49.396	50.14	52.237	53.233	53.34	53.635	53.316	52.602
Student 16	56.187	54.294	54.617	55.539	54.747	55.585	57.155	55.702	54.022	54.05
Student 17	55.392	51.084	50.085	50.453	51.882	54.037	53.646	52.344	51.826	54.054
Student 18	62.31	58.771	57.004	62.21	60.997	63.729	63.382	61.676	62.347	65.084
Student 19	59.401	58.748	57.636	56.947	58.673	58.866	57.048	56.174	55.442	55.696
Student 20	58.025	57.77	58.07	58.463	57.568	57.444	58.707	59.128	61.266	59.21
Student 21	56.072	55.688	56.251	56.877	55.54	53.715	55.407	58.056	61.191	57.077
Student 22	60.015	55.206	52.993	52.17	51.399	52.431	52.904	51.966	51.128	50.885
Student 23	54.026	46.868	40.975	41.994	43.987	42.514	40.865	41.946	44.201	44.586
Student 24	65.729	63.465	64.691	63.339	60.93	60.256	61.064	61.766	62.626	63.281
Student 25	59.723	58.51	47.367	44.24	45.032	45.313	45.465	45.788	45.046	46.093
Student 26	63.255	59.32	57.743	56.8	56.971	56.466	55.62	57.389	59.978	56.146
Student 27	58.719	60.18	59.722	59.018	62.025	65.556	64.914	62.196	61.062	64.566
Student 28	55.815	51.815	51.031	51.137	50.177	50.118	50.031	49.093	49.226	48.826
Student 29	58.232	56.866	58.149	57.577	57.751	57.011	56.296	56.089	54.272	55.752
Student 30	48.708	44.692	44.936	50.872	55.191	51.078	50.235	53.885	50.181	50.991
